# Supplementary material for: Predictive Models of Odor Contribution and Thresholds for Volatiles in Identification of Novel Crop Aroma Compounds
Source: Metabolites. 2025 Nov 18;15(11):747. doi: 10.3390/metabo15110747 (PMC12654368; doi:10.3390/metabo15110747)
Supplement: Supplementary file 1 [file metabolites-15-00747-s001.zip]

Archive with 1 entries (1 files):
- metabolites-3958151-supplementary.xlsx
