# Supplementary material for: Predictive Models of Odor Contribution and Thresholds for Volatiles in Identification of Novel Crop Aroma Compounds
Source: Metabolites. 2025 Nov 18;15(11):747. doi: 10.3390/metabo15110747 (PMC12654368; doi:10.3390/metabo15110747)
Supplement: Supplementary file 1 [file metabolites-15-00747-s001.zip › metabolites-3958151-supplementary.xlsx]

## Sheet: Supplementary Table S1
Supplementary Table 1 Rules for category consolidation and contribution labeling
Raw_Category	Normalized_Category	Contribution(Pos/Neg)	Priority(tie-break)	Keywords (whole-word; case-insensitive)	Note
Fruity	Fruity	Pos	1	fruit, fruity, apple, pear, banana, berry, strawberry, raspberry, blueberry, blackberry, peach, apricot, plum, cherry, grape, raisin, pineapple, mango, papaya, guava, passion, lychee, longan, melon, watermelon, cantaloupe, coconut, tropical, stone fruit, peachy, bananay, berry-like, appley, grapey, blackcurrant
Citrus	Citrus	Pos	2	citrus, lemon, lime, orange, grapefruit, mandarin, tangerine, yuzu, bergamot, citrusy, lemony, orangey, limey, grapefruity
Floral	Floral	Pos	3	floral, flower, flowery, rose, violet, jasmine, lily, geranium, honeysuckle, lavender, osmanthus, neroli, ylang, rosy, gardenia
Green/Herbal	Green/Herbal	Neg	4	green, grassy, grass, herb, herbal, herbaceous, leaf, leafy, fresh cut grass, fresh, tea, hay, straw, basil, parsley, cilantro, coriander leaf, thyme, rosemary, sage, cucumber, bell pepper, green pepper, tomato leaf, pepper leaf, beany, bean-like, pea, pea-like, legume, leguminous, celery, celery-like, alliaceous
Mint/Cool	Mint/Cool	Pos	5	mint, menthol, mentholic, peppermint, spearmint, cooling, eucalyptus, camphor, camphorous, camphoraceous, turpentine, minty
Woody/Resinous	Woody/Resinous	Neg	6	woody, wood, cedar, pine, oak, sandalwood, resin, resinous, balsamic, incense, parchment
Spicy	Spicy	Neg	7	spice, spicy, pepper, black pepper, white pepper, peppery, clove, clovey, cinnamon, cinnamony, ginger, gingery, nutmeg, allspice, anise, anisic, licorice, cardamom, pungent, chili, chilli, capsicum, hot
Roasted/Nutty/Toasty	Roasted/Nutty/Toasty	Pos	8	roasted, roast, toasty, toast, nut, nutty, hazelnut, almond, walnut, peanut, coffee, mocha, cocoa, chocolate, chocolatey, chocolaty, malty, baked, bread, bready, biscuity, cereal, grain, grainy, oat, oaty, burnt sugar
Sweet/Vanilla/Caramel	Sweet/Vanilla/Caramel	Pos	9	sweet, sweetish, vanilla, vanillic, caramel, caramelized, caramellic, toffee, honey, sugar, maple, syrup, cotton candy, candy, confection, popcorn, butterscotch, marshmallow, savory
Dairy/Buttery	Sweet/Vanilla/Caramel	Pos	9	butter, buttery, dairy, creamy, cream, cheese, cheesy, milk, milky, yogurt, yogurty, buttermilk	Merged to 'Sweet/Vanilla/Caramel'
Fatty/Lipidic	Fatty/Lipidic	Neg	10	fat, fatty, oily, oil, wax, waxy, alkane, alkanes, paraffin, paraffinic, hydrocarbon, aliphatic, lipid, lipidic, greasy, tallow, lard, lardy, soap, soapy, oleic, palmitic, stearic, lanolin, sebum, wool, wool-like, wooly
Fermented/Yeasty/Alcoholic	Off-flavor	Neg	13	fermented, yeast, yeasty, beer, winey, wine, alcohol, alcoholic, ethereal, estery, sourdough, pickled, brined, blackcurrant	Merged to 'Off-flavor'
Acidic/Sour/Vinegar	Off-flavor	Neg	13	acidic, sour, tart, vinegar, vinegary, acetic, butyric, isovaleric, propionic	Merged to 'Off-flavor'
Bitter	Bitter	Neg	12	bitter, bitterish
Sulfur/Allium	Sulfur/Allium	Neg	11	sulfur, sulphur, garlic, onion, leek, chive, cabbage, radish, skunky, thiol, mercaptan, sulfide, allium, cooked cabbage, cooked broccoli, sulfurous, sulfury
Earthy/Musty	Off-flavor	Neg	13	earthy, soil, earth, musty, mold, mould, mushroom, geosmin, beet, rooty, potato, petrichor, clay, clayey, dusty	Merged to 'Off-flavor'
Smoky/Burnt	Roasted/Nutty/Toasty	Pos	8	smoky, smoke, smokey, burnt, char, charred, ash, ashy, bacon, phenolic, tar, smoldering, soot, smokiness, tobacco	Merged to 'Roasted/Nutty/Toasty'
Marine/Fishy	Off-flavor	Neg	13	fishy, fish, marine, seaweed, oceanic, sea, shellfish, iodine, amine, trimethylamine, seafood	Merged to 'Off-flavor'
Meaty	Off-flavor	Neg	13	meaty, meat, beefy, beef	Merged to 'Off-flavor'
Metallic	Off-flavor	Neg	13	metal, metallic, metal-like	Merged to 'Off-flavor'
Chemical/Solvent/Plastic	Off-flavor	Neg	13	chemical, solvent, paint, glue, plastic, plasticine, rubber, medicinal, hospital, pharmaceutical, adhesive, varnish, gasoline, diesel, petroleum, band-aid, bandaid, antiseptic, thinner, camphoreous, ammoniacal, ether, phenol, lactone	Merged to 'Off-flavor'
Rancid/Sweaty/Animalic	Off-flavor	Neg	13	rancid, sweaty, sweat, fecal, faecal, goaty, barnyard, animal, urine, skatole, indolic, indole, dirty, leather, leathery, musky, musk	Merged to 'Off-flavor'
Odorless (fallback)	Odorless	Neg		odorless, odourless, no odor, no odour, no smell, none detected, bland, no aroma	Applied only if no other category matched

## Sheet: Supplementary Table S2
Supplementary Table 2 Five-fold cross-validation results (training set) for odor-class prediction across molecular fingerprint–model combinations at optimized hyperparameters.
FP	Model	MacroF1_mean	WeightedF1_mean	Acc_mean	MacroPrec_mean	MacroRec_mean	MacroF1_std	WeightedF1_std	Acc_std	MacroPrec_std	MacroRec_std
Graph	GCN	0.384156	0.64728	0.670541	0.412437	0.39581	0.0165969	0.0188249	0.0202918	0.019614	0.0247779
ECFP4	RF	0.521179	0.727054	0.729109	0.539053	0.524883	0.0248911	0.0188469	0.0183657	0.02147	0.026334
ECFP4	GBDT	0.523729	0.727795	0.722561	0.520697	0.537904	0.0120204	0.016088	0.016462	0.0171064	0.0136627
ECFP4	MLP	0.450764	0.682938	0.680687	0.44364	0.466729	0.0165131	0.018071	0.0187868	0.0159983	0.0205328
ECFP6	RF	0.515511	0.722228	0.724959	0.538756	0.518187	0.0239699	0.0169771	0.0170093	0.0189362	0.0241193
ECFP6	GBDT	0.524352	0.72669	0.722007	0.522312	0.537164	0.0155331	0.0151303	0.0158232	0.018112	0.0174832
ECFP6	MLP	0.450113	0.679799	0.680226	0.456282	0.454945	0.0150284	0.0182383	0.0162424	0.015411	0.0196935
MACCS	RF	0.51139	0.722007	0.725882	0.529523	0.50983	0.00827994	0.0164964	0.0177963	0.0142178	0.00487411
MACCS	GBDT	0.51448	0.722781	0.718411	0.507514	0.535599	0.0113047	0.016241	0.0164871	0.0129711	0.0116782
MACCS	MLP	0.48262	0.700372	0.692401	0.471746	0.508652	0.0158699	0.0214029	0.0228792	0.0163246	0.0162745

## Sheet: Supplementary Table S3
Supplementary Table 3 Validation-set results for odor-class prediction across molecular fingerprint–model combinations at optimized hyperparameters.
FP	Model	MacroF1	WeightedF1	Acc	MacroPrec	MacroRec
MACCS	RF	0.304782	0.876937	0.880219	0.32754	0.309693
ECFP4	GBDT	0.295202	0.869294	0.859172	0.279016	0.344135
ECFP6	GBDT	0.278094	0.867018	0.857632	0.265596	0.328679
ECFP4	MLP	0.26679	0.858455	0.843943	0.243857	0.333537
MACCS	MLP	0.26108	0.856511	0.838296	0.280355	0.289412
ECFP6	RF	0.25798	0.869779	0.867043	0.31322	0.311379
MACCS	GBDT	0.256526	0.860696	0.851472	0.260451	0.292325
ECFP4	RF	0.253122	0.871073	0.870123	0.286556	0.306753
ECFP6	MLP	0.242811	0.852263	0.83744	0.232353	0.289327
Graph	GCN	0.21923	0.846721	0.837782	0.239636	0.239721

## Sheet: Supplementary Table S4
Supplementary Table 4 Five-fold cross-validation results (training set) for odor-contribution prediction across molecular fingerprint–model combinations at optimized hyperparameters.
FP	Model	MacroF1_mean	WeightedF1_mean	Acc_mean	MacroPrec_mean	MacroRec_mean	MacroF1_std	WeightedF1_std	Acc_std	MacroPrec_std	MacroRec_std
Graph	GCN	0.783891	0.793061	0.792209	0.782242	0.787286	0.0129716	0.0115551	0.0107387	0.0113241	0.0160618
ECFP4	RF	0.843436	0.848105	0.846379	0.841333	0.857149	0.00493827	0.00498445	0.00501161	0.00458523	0.00534059
ECFP4	GBDT	0.842376	0.847921	0.8465	0.838808	0.851639	0.00623573	0.00622048	0.00627227	0.00604449	0.00647662
ECFP4	MLP	0.810564	0.818949	0.818503	0.809446	0.812763	0.0102869	0.0100001	0.00955007	0.00931374	0.0133778
ECFP6	RF	0.847435	0.852766	0.851369	0.843809	0.857039	0.00372514	0.00364545	0.00361105	0.00368812	0.00456902
ECFP6	GBDT	0.840709	0.846344	0.844918	0.837123	0.849804	0.00591759	0.0057716	0.0057965	0.00584113	0.0062335
ECFP6	MLP	0.805828	0.815156	0.815338	0.806547	0.805401	0.00920121	0.00922064	0.00906449	0.00878784	0.00999236
MACCS	RF	0.850173	0.855884	0.854778	0.846538	0.857266	0.00938681	0.00910041	0.00918627	0.00932529	0.00954415
MACCS	GBDT	0.846213	0.852556	0.851735	0.843171	0.850835	0.0087968	0.00832112	0.00841821	0.0089394	0.00864708
MACCS	MLP	0.834085	0.84105	0.840292	0.831619	0.83803	0.0119152	0.0114224	0.0113915	0.0117856	0.012671

## Sheet: Supplementary Table S5
Supplementary Table 5 Validation-set results for odor-contribution prediction across molecular fingerprint–model combinations at optimized hyperparameters.
FP	Model	MacroF1	WeightedF1	Acc	MacroPrec	MacroRec
ECFP6	GBDT	0.731679	0.9122	0.895619	0.684162	0.859799
MACCS	RF	0.729986	0.903931	0.881246	0.680515	0.914584
ECFP4	GBDT	0.72678	0.910798	0.894079	0.680525	0.851016
ECFP6	RF	0.719458	0.903119	0.881759	0.672966	0.876217
Graph	GCN	0.716778	0.91525	0.904517	0.68056	0.78616
ECFP4	RF	0.716062	0.898266	0.873888	0.670253	0.895854
MACCS	GBDT	0.703424	0.888409	0.859172	0.66197	0.908403
ECFP4	MLP	0.692465	0.903672	0.888261	0.65644	0.777423
MACCS	MLP	0.691925	0.886397	0.857632	0.653001	0.87348
ECFP6	MLP	0.667706	0.889701	0.867899	0.634663	0.771026

## Sheet: Supplementary Table S6
Supplementary Table 6 Performance of the ECFP6–GBDT model in predicting different odor-contributions.
Class	Precision	Recall	F1	Support
Neg	0.383199	0.818182	0.521944	407
Pos	0.985126	0.901416	0.941414	5437

## Sheet: Supplementary Table S7
Supplementary Table 7 Performance of the RF-MACCS model in predicting different odor-contributions.
Class	Precision	Recall	F1	Support
Neg	0.365005	0.953317	0.527891	407
Pos	0.996026	0.875851	0.932081	5437

## Sheet: Supplementary Table S8
Supplementary Table 8 Five-fold cross-validation results (training set) for odor-threshold prediction across molecular fingerprint–model combinations at optimized hyperparameters.
FP	Model	R2_mean	R2_std	RMSE_mean	RMSE_std
ECFP4	RF	0.274485	0.162453	1.21082	0.121635
ECFP4	GBDT	0.294678	0.197883	1.18612	0.0641462
ECFP4	MLP	0.253718	0.192603	1.22507	0.130463
ECFP6	RF	0.268276	0.17293	1.21392	0.102377
ECFP6	GBDT	0.32153	0.187497	1.16343	0.0492817
ECFP6	MLP	0.238832	0.168792	1.24051	0.12459
MACCS	RF	0.260512	0.214823	1.21559	0.126126
MACCS	GBDT	0.283039	0.214246	1.19556	0.113769
MACCS	MLP	0.267422	0.203386	1.2089	0.0963806

## Sheet: Supplementary Table S9
Supplementary Table 9 Validation-set results for odor-threshold prediction across molecular fingerprint–model combinations at optimized hyperparameters.
FP	Model	Val_R2	Val_RMSE
ECFP4	GBDT	0.940253	0.439382
ECFP4	MLP	0.902175	0.562225
MACCS	GBDT	0.897418	0.575732
ECFP6	GBDT	0.895023	0.582412
ECFP4	RF	0.872684	0.641394
ECFP6	RF	0.86861	0.651576
ECFP6	MLP	0.837524	0.724566
MACCS	RF	0.836297	0.727298
MACCS	MLP	0.756723	0.886613

## Sheet: Supplementary Table S10
Supplementary Table 10 Volatilome profile of passion fruit juice
CAS	Name	Class	RT (min)
64-17-5	Ethanol	Alcohols	1.55
67-64-1	Acetone	ketones	1.622
78-79-5	Isoprene	Tep-Other terpenes	1.66
542-92-7	1,3-Cyclopentadiene	Others	1.74
75-15-0	Carbon disulfide	Sulfur Compounds	1.76
78-84-2	Propanal, 2-methyl-	Aldehydes	1.818
115-18-4	3-Buten-2-ol, 2-methyl-	Alcohols	2.085
141-78-6	Ethyl Acetate	Esters	2.13
109-73-9	1-Butanamine	Others	2.273
75-85-4	Amylene hydrate	Alcohols	2.31
64-19-7	Acetic acid	Acids	2.357
590-86-3	Butanal, 3-methyl-	Aldehydes	2.426
96-17-3	Butanal, 2-methyl-	Aldehydes	2.52
71-36-3	1-Butanol	Alcohols	2.59
110-62-3	Pentanal	Aldehydes	2.957
123-51-3	1-Butanol, 3-methyl-	Alcohols	3.62
137-32-6	1-Butanol, 2-methyl-	Alcohols	3.703
624-92-0	Disulfide, dimethyl	Sulfur Compounds	3.75
108-88-3	Toluene	Benzene derivatives	4.26
4675-87-0	2-Buten-1-ol, 2-methyl-	Alcohols	4.61
1576-96-1	2-Penten-1-ol, (E)-	Alcohols	4.76
96-41-3	Cyclopentanol	Alcohols	4.77
120-92-3	Cyclopentanone	ketones	4.92
66-25-1	Hexanal	Aldehydes	5.19
105-54-4	Butanoic acid, ethyl ester	Esters	5.23
123-86-4	Acetic acid, butyl ester	Esters	5.73
106-36-5	Propanoic acid, propyl ester	Esters	5.79
2213-23-2	Heptane, 2,4-dimethyl-	Alkanes	5.825
4744-08-5	Propane, 1,1-diethoxy-	Others	6.47
98-01-1	Furfural	Aldehydes	6.602
108-90-7	Benzene, chloro-	Benzene derivatives	6.78
6728-26-3	2-Hexenal, (E)-	Aldehydes	7.13
928-97-2	3-Hexen-1-ol, (E)-	Alcohols	7.24
928-96-1	3-Hexen-1-ol, (Z)-	Alcohols	7.31
100-41-4	Ethylbenzene	Benzene derivatives	7.331
106-42-3	p-Xylene	Benzene derivatives	7.69
928-95-0	2-Hexen-1-ol, (E)-	Alcohols	7.84
111-27-3	1-Hexanol	Alcohols	7.97
108-93-0	Cyclohexanol	Alcohols	8.49
100-42-5	Styrene	Benzene derivatives	8.7
95-47-6	o-Xylene	Benzene derivatives	8.745
108-94-1	Cyclohexanone	ketones	8.83
110-43-0	2-Heptanone	ketones	8.86
111-71-7	Heptanal	Aldehydes	9.33
2867-05-2	Bicyclo[3.1.0]hex-2-ene, 2-methyl-5-(1-methylethyl)-	Tep-Monoterpenes	10.979
110-81-6	Diethyl disulfide	Sulfur Compounds	11.12
1119-44-4	3-Hepten-2-one	ketones	11.37
4177-16-6	Pyrazine, ethenyl-	Others	11.96
18829-55-5	2-Heptenal, (E)-	Aldehydes	12.36
100-52-7	Benzaldehyde	Aldehydes	12.42
3658-80-8	Dimethyl trisulfide	Sulfur Compounds	12.728
7392-19-0	2H-Pyran, 2-ethenyltetrahydro-2,6,6-trimethyl-	Tep-Monoterpenes	13.02
105-68-0	1-Butanol, 3-methyl-, propanoate	Esters	13.53
4312-99-6	1-Octen-3-one	ketones	13.71
3391-86-4	1-Octen-3-ol	Alcohols	13.92
92760-25-3	2,3-Dehydro-1,8-cineole	Tep-Monoterpenes	14.178
110-93-0	5-Hepten-2-one, 6-methyl-	ketones	14.27
95-63-6	Benzene, 1,2,4-trimethyl-	Benzene derivatives	14.31
123-35-3	beta-Myrcene	Tep-Monoterpenes	14.33
3777-69-3	Furan, 2-pentyl-	Others	14.42
109-21-7	Butanoic acid, butyl ester	Esters	14.83
99-83-2	alpha-Phellandrene	Tep-Monoterpenes	14.93
271-89-6	Benzofuran	Others	15.02
123-66-0	Hexanoic acid, ethyl ester	Esters	15.05
3681-71-8	3-Hexen-1-ol, acetate, (Z)-	Esters	15.23
54750-69-5	(2R,5S)-2-Methyl-5-(prop-1-en-2-yl)-2-vinyltetrahydrofuran	Others	15.29
3681-82-1	3-Hexen-1-ol, acetate, (E)-	Esters	15.5
470-67-7	7-Oxabicyclo [2.2.1]heptane, 1-methyl-4-(1-methylethyl)-	Tep-Monoterpenes	15.69
29050-33-7	(+)-4-Carene	Tep-Monoterpenes	15.72
99-86-5	1,3-Cyclohexadiene, 1-methyl-4-(1-methylethyl)-	Tep-Monoterpenes	15.768
142-62-1	Hexanoic acid	Acids	15.78
15679-13-7	Thiazole, 4-methyl-2-(1-methylethyl)-	Sulfur Compounds	15.808
17302-27-1	Nonane, 2,5-dimethyl-	Alkanes	15.888
142-92-7	Acetic acid, hexyl ester	Esters	15.95
526-73-8	Benzene, 1,2,3-trimethyl-	Benzene derivatives	16.06
527-84-4	o-Cymene	Benzene derivatives	16.27
2445-69-4	Propanoic acid, 2-methyl-, 2-methylbutyl ester	Esters	16.361
99-87-6	p-Cymene	Benzene derivatives	16.37
17302-28-2	Nonane, 2,6-dimethyl-	Alkanes	16.434
1461-27-4	Cyclohexene, 1-methyl-5-(1-methylethenyl)-, (R)-	Tep-Monoterpenes	16.49
138-86-3	Limonene	Tep-Monoterpenes	16.601
470-82-6	Eucalyptol	Tep-Monoterpenes	16.91
104-76-7	1-Hexanol, 2-ethyl-	Alcohols	17.015
13877-91-3	beta-Ocimene	Tep-Monoterpenes	17.42
100-51-6	Benzyl alcohol	Alcohols	17.434
95-13-6	Indene	Benzene derivatives	17.59
1073-11-6	2(3H)-Furanone, 5-ethenyldihydro-5-methyl-	ketones	17.61
90-02-8	Benzaldehyde, 2-hydroxy-	Aldehydes	17.65
122-78-1	Benzeneacetaldehyde	Aldehydes	17.74
7416-35-5	Furan, tetrahydro-2,2-dimethyl-5-(1-methyl-1-propenyl)-	Others	17.92
3779-61-1	trans-beta-Ocimene	Tep-Monoterpenes	18.092
99-85-4	gamma-Terpinene	Tep-Monoterpenes	18.56
934-74-7	Benzene, 1-ethyl-3,5-dimethyl-	Benzene derivatives	18.593
695-06-7	2(3H)-Furanone, 5-ethyldihydro-	ketones	18.676
2548-87-0	2-Octenal, (E)-	Aldehydes	18.89
51115-64-1	Butanoic acid, 2-methylbutyl ester	Esters	18.969
98-86-2	Acetophenone	ketones	19.28
546-49-6	1,5-Heptadien-4-one, 3,3,6-trimethyl-	Tep-Monoterpenes	19.28
5989-33-3	2-Furanmethanol, 5-ethenyltetrahydro-alpha,alpha,5-trimethyl-, cis-	Alcohols	19.675
111-87-5	1-Octanol	Alcohols	19.92
2870-04-4	Benzene, 2-ethyl-1,3-dimethyl-	Benzene derivatives	20.308
586-62-9	Cyclohexene, 1-methyl-4-(1-methylethylidene)-	Tep-Monoterpenes	20.532
34995-77-2	trans-Linalool oxide (furanoid)	Tep-Monoterpenes	20.61
586-63-0	Cyclohexene, 3-methyl-6-(1-methylethylidene)-	Tep-Monoterpenes	20.62
1195-32-0	Benzene, 1-methyl-4-(1-methylethenyl)-	Benzene derivatives	20.9
93-53-8	Benzeneacetaldehyde, alpha-methyl-	Aldehydes	21.22
25773-40-4	Pyrazine, 2-methoxy-3-(1-methylethyl)-	Others	21.31
78-70-6	Linalool	Tep-Monoterpenes	21.644
29957-43-5	1,5,7-Octatrien-3-ol, 3,7-dimethyl-	Tep-Monoterpenes	21.96
124-19-6	Nonanal	Aldehydes	21.99
33467-74-2	3-Hexen-1-ol, propanoate, (Z)-	Esters	22.01
16409-43-1	2H-Pyran, tetrahydro-4-methyl-2-(2-methyl-1-propenyl)-	Tep-Monoterpenes	22.21
95-93-2	Benzene, 1,2,4,5-tetramethyl-	Benzene derivatives	22.324
149-57-5	Hexanoic acid, 2-ethyl-	Acids	22.5
527-53-7	Benzene, 1,2,3,5-tetramethyl-	Benzene derivatives	22.708
876-18-6	trans-Rose oxide	Tep-Monoterpenes	22.84
78-59-1	Isophorone	ketones	22.93
18368-95-1	1,3,8-p-Menthatriene	Tep-Monoterpenes	23.03
543-39-5	7-Octen-2-ol, 2-methyl-6-methylene-	Alcohols	23.13
460-01-5	2,6-Dimethyl-1,3,5,7-octatetraene, E,E-	Tep-Monoterpenes	23.52
18479-51-1	1,2-Dihydrolinalool	Alcohols	23.66
586-82-3	3-Cyclohexen-1-ol, 1-methyl-4-(1-methylethyl)-	Alcohols	23.76
3016-19-1	2,4,6-Octatriene, 2,6-dimethyl-, (E,E)-	Tep-Monoterpenes	24.34
140-29-4	Benzyl nitrile	Benzene derivatives	24.46
1125-21-9	2,6,6-Trimethyl-2-cyclohexene-1,4-dione	ketones	24.56
1119-40-0	Pentanedioic acid, dimethyl ester	Esters	24.65
488-23-3	Benzene, 1,2,3,4-tetramethyl-	Benzene derivatives	24.7
80933-75-1	2-Propionyl-3,4,5,6-tetrahydropyridine	ketones	25.32
7643-59-6	cis-Ocimenol	Tep-Monoterpenes	25.44
34246-54-3	Benzaldehyde, 3-ethyl-	Aldehydes	25.82
637-69-4	Benzene, 1-ethenyl-4-methoxy-	Benzene derivatives	25.91
7643-60-9	trans-Ocimenol	Alcohols	26.01
7045-71-8	Undecane, 2-methyl-	Alkanes	26.042
65293-09-6	p-Mentha-1(7),2-dien-8-ol	Tep-Monoterpenes	26.093
1686-20-0	p-Mentha-1,5-dien-8-ol	Alcohols	26.21
17398-16-2	2,3,5-Trimethyl-6-ethylpyrazine	Others	26.27
562-74-3	Terpinen-4-ol	Tep-Other terpenes	26.603
91-20-3	Naphthalene	Benzene derivatives	26.79
74410-10-9	Dill ether	Others	27.11
1197-01-9	Benzenemethanol, alpha,alpha,4-trimethyl-	Tep-Monoterpenes	27.54
98-55-5	alpha-Terpineol	Tep-Monoterpenes	27.55
123-25-1	Butanedioic acid, diethyl ester	Esters	27.65
2639-63-6	Butanoic acid, hexyl ester	Esters	28
119-36-8	Methyl salicylate	Benzene derivatives	28.06
124-07-2	Octanoic acid	Acids	28.27
112-40-3	Dodecane	Alkanes	28.414
586-81-2	Cyclohexanol, 1-methyl-4-(1-methylethylidene)-	Tep-Monoterpenes	28.56
17301-32-5	Undecane, 4,7-dimethyl-	Alkanes	28.816
69727-41-9	Butanoic acid, 4-hexenyl ester, (Z)-	Esters	29
29548-14-9	3-Cyclohexene-1-acetaldehyde, alpha,4-dimethyl-	Tep-Other terpenes	29.271
5779-94-2	Benzaldehyde, 2,5-dimethyl-	Aldehydes	29.33
112-14-1	Acetic acid, octyl ester	Esters	29.457
432-25-7	1-Cyclohexene-1-carboxaldehyde, 2,6,6-trimethyl-	Tep-Other terpenes	29.47
57194-69-1	(Z)-3-Phenylacrylaldehyde	Aldehydes	29.53
115-99-1	1,6-Octadien-3-ol, 3,7-dimethyl-, formate	Esters	29.563
13679-41-9	Furan, 3-phenyl-	Others	29.86
17301-25-6	Undecane, 2,8-dimethyl-	Alkanes	29.986
26532-23-0	Ethanol, 2-(3,3-dimethylcyclohexylidene)-, (Z)-	Others	30.11
106-22-9	Citronellol	Tep-Monoterpenes	30.52
2601-13-0	Hexanoic acid, 2-methylbutyl ester	Esters	31.52
106-24-1	Geraniol	Tep-Monoterpenes	31.658
41678-30-2	Edulan II	Others	31.727
6044-71-9	Dodecane, 6-methyl-	Alkanes	32.196
624-15-7	2,6-Octadien-1-ol, 3,7-dimethyl-	Tep-Monoterpenes	32.396
103-45-7	Acetic acid, 2-phenylethyl ester	Acids	32.41
115-95-7	Linalyl acetate	Tep-Monoterpenes	32.64
112-58-3	Hexane, 1,1’-oxybis-	Others	32.69
2111-75-3	1-Cyclohexene-1-carboxaldehyde, 4-(1-methylethenyl)-	Tep-Monoterpenes	33.19
51276-33-6	1,7-Octadiene-3,6-diol, 2,6-dimethyl-	Alcohols	33.53
5392-40-5	Citral	Tep-Monoterpenes	33.85
31295-56-4	Dodecane, 2,6,11-trimethyl-	Alkanes	33.851
57576-09-7	Isopulegol acetate	Tep-Monoterpenes	33.94
89-48-5	Menthyl acetate	Esters	34.58
698-76-0	2H-Pyran-2-one, tetrahydro-6-propyl-	ketones	34.99
91-57-6	Naphthalene, 2-methyl-	Benzene derivatives	35.017
120-72-9	Indole	Others	35.1
629-50-5	Tridecane	Alkanes	35.114
16409-45-3	Cyclohexanol, 5-methyl-2-(1-methylethyl)-, acetate	Esters	35.2
499-75-2	Phenol, 2-methyl-5-(1-methylethyl)-	Tep-Monoterpenes	35.53
36431-72-8	1-Oxaspiro[4.5]dec-6-ene, 2,6,10,10-tetramethyl-	Tep-Monoterpenes	35.701
3564-98-5	p-Menthane-3,8-diol, cis-1,3,trans-1,4-	Tep-Monoterpenes	35.73
41678-29-9	2H-1-Benzopyran, 3,5,6,8a-tetrahydro-2,5,5,8a-tetramethyl-, trans-	Benzene derivatives	35.741
61141-72-8	Dodecane, 4,6-dimethyl-	Alkanes	36.865
491-09-8	2-Cyclohexen-1-one, 3-methyl-6-(1-methylethylidene)-	Tep-Monoterpenes	37.33
606-45-1	Benzoic acid, 2-methoxy-, methyl ester	Benzene derivatives	38.04
150-84-5	6-Octen-1-ol, 3,7-dimethyl-, acetate	Esters	38.63
5461-06-3	n-Caprylic acid isobutyl ester	Esters	38.65
1560-96-9	Tridecane, 2-methyl-	Alkanes	39.287
104-61-0	2(3H)-Furanone, dihydro-5-pentyl-	Esters	39.3
6418-41-3	Tridecane, 3-methyl-	Alkanes	39.688
74367-31-0	Propanoic acid, 2-methyl-, 2-ethyl-3-hydroxyhexyl ester	Esters	39.69
122-72-5	3-Phenyl-1-propanol, acetate	Esters	39.99
23726-93-4	2-Buten-1-one, 1-(2,6,6-trimethyl-1,3-cyclohexadien-1-yl)-, (E)-	ketones	40.273
31501-11-8	Hexanoic acid, 3-hexenyl ester, (Z)-	Esters	40.36
53398-86-0	Hexanoic acid, 2-hexenyl ester, (E)-	Esters	40.69
56423-40-6	Butanoic acid, 2-methyl-, phenylmethyl ester	Esters	40.73
6378-65-0	Hexanoic acid, hexyl ester	Esters	40.745
589-75-3	Butyl caprylate	Esters	41.01
488-10-8	2-Cyclopenten-1-one, 3-methyl-2-(2-pentenyl)-, (Z)-	ketones	41.16
31499-72-6	2-Butanone, 4-(2,6,6-trimethyl-2-cyclohexen-1-yl)-	Tep-Other terpenes	41.43
110-39-4	Butanoic acid, octyl ester	Esters	41.479
103-38-8	Butanoic acid, 3-methyl-, phenylmethyl ester	Esters	41.48
629-59-4	Tetradecane	Alkanes	41.57
581-42-0	Naphthalene, 2,6-dimethyl-	Benzene derivatives	42.083
50816-18-7	9-Decen-1-yl acetate	Esters	42.139
18252-46-5	cis-alpha-Bergamotene	Tep-Sesquiterpenes	42.479
78-36-4	1,5-Dimethyl-1-vinyl-4-hexenyl butyrate	Esters	42.66
17283-81-7	2-Butanone, 4-(2,6,6-trimethyl-1-cyclohexen-1-yl)-	ketones	43.55
4430-36-8	Erucin	Sulfur Compounds	43.71
97-54-1	Phenol, 2-methoxy-4-(1-propenyl)-	Acids	44.24
141-14-0	6-Octen-1-ol, 3,7-dimethyl-, propanoate	Alcohols	44.34
3796-70-1	5,9-Undecadien-2-one, 6,10-dimethyl-, (E)-	ketones	44.737
131-11-3	Dimethyl phthalate	Esters	44.98
2460-77-7	2,5-di-tert-Butyl-1,4-benzoquinone	Benzene derivatives	45.23
29799-19-7	Cyclohexane, 1-(1,5-dimethylhexyl)-4-methyl-	Tep-Sesquiterpenes	45.5
23267-57-4	3-Buten-2-one, 4-(2,2,6-trimethyl-7-oxabicyclo[4.1.0]hept-1-yl)-	ketones	46.345
1203-08-3	4-(2,6,6-Trimethylcyclohexa-1,3-dienyl)but-3-en-2-one	Tep-Other terpenes	46.47
79-77-6	trans-beta-Ionone	Tep-Other terpenes	46.524
54324-03-7	Bicyclosesquiphellandrene	Tep-Sesquiterpenes	47.07
51117-21-6	(R)-5-Methyl-2-(prop-1-en-2-yl)hex-4-en-1-yl 3-methylbutanoate	Esters	47.51
2425-77-6	1-Decanol, 2-hexyl-	Alcohols	47.546
629-62-9	Pentadecane	Alkanes	47.65
37526-88-8	Benzyl tiglate	Esters	47.85
5875-45-6	Phenol, 2,5-bis(1,1-dimethylethyl)-	Benzene derivatives	48.46
487-11-6	Benzene, 1,2,3-trimethoxy-5-(2-propenyl)-	Esters	51.286
51117-19-2	Butanoic acid, 2-methyl-, 3,7-dimethyl-2,6-octadienyl ester, (Z)-	Tep-Sesquiterpenes	51.52
87578-93-6	8-Acetoxycarvotanacetone	ketones	52.11
143-07-7	Dodecanoic acid	Acids	52.22
84-66-2	Diethyl Phthalate	Acids	53.095
544-76-3	Hexadecane	Alkanes	53.414
15051-81-7	10-epi-gamma-Eudesmol	Tep-Sesquiterpenes	54.62
5273-86-9	beta-Asarone	Benzene derivatives	54.68
483-78-3	Naphthalene, 1,6-dimethyl-4-(1-methylethyl)-	Tep-Sesquiterpenes	57.04
629-78-7	Heptadecane	Alkanes	58.9
124-10-7	Methyl tetradecanoate	Esters	60.31
1620-98-0	3,5-di-tert-Butyl-4-hydroxybenzaldehyde	Aldehydes	61.96
124-06-1	Tetradecanoic acid, ethyl ester	Esters	63.56
110-27-0	Isopropyl myristate	Esters	64.06
84-69-5	1,2-Benzenedicarboxylic acid, bis(2-methylpropyl) ester	Esters	64.49
6912-07-8	Hexadecane, 5-butyl-	Alkanes	64.77
82304-66-3	7,9-Di-tert-butyl-1-oxaspiro(4,5)deca-6,9-diene-2,8-dione	Others	64.9
112-39-0	Hexadecanoic acid, methyl ester	Esters	64.97
84-74-2	Dibutyl phthalate	Acids	65.22
57-10-3	n-Hexadecanoic acid	Acids	65.27
628-97-7	Hexadecanoic acid, ethyl ester	Esters	65.4
142-91-6	Isopropyl palmitate	Esters	65.56
60-33-3	9,12-Octadecadienoic acid (Z,Z)-	Esters	66.04
463-40-1	9,12,15-Octadecatrienoic acid, (Z,Z,Z)-	Esters	66.084
544-35-4	Linoleic acid ethyl ester	Esters	66.17
23971-42-8	(S)-8-((3,3-Dimethyloxiran-2-yl)methyl)-7-methoxy-2H-chromen-2-one	ketones	66.52
18835-32-0	1-Tricosene	Others	66.597
629-99-2	Pentacosane	Alkanes	67.206
111-02-4	Squalene	Tep-Other terpenes	68.531

[truncated: 1 more sheets: Supplementary Table S11]
